# Supplementary material for: Preparation and Thermal Properties of Propyl Palmitate-Based Phase Change Composites with Enhanced Thermal Conductivity for Thermal Energy Storage
Source: Polymers (Basel). 2023 Jul 27;15(15):3192. doi: 10.3390/polym15153192 (PMC10421114; doi:10.3390/polym15153192)
Supplement: Supplementary file 1 [file polymers-15-03192-s001.zip]

Archive with 1 entries (1 files):
- polymers-2520706-SI.pdf
